# Supplementary material for: Chronic hypoxia favours adoption to a castration-resistant cell state in prostate cancer
Source: Oncogene. 2023 Apr 5;42(21):1693–703. doi: 10.1038/s41388-023-02680-z (PMC10202808; doi:10.1038/s41388-023-02680-z)
Supplement: Supplementary file 6 — Supplementary Table 1 [file 41388_2023_2680_MOESM6_ESM.xlsx]

## Sheet: Sheet1
Label	Sequence	Use
CA9 F	CCTCAAGAACCCCAGAATAATGC	Expression primers
CA9 R	CCTCCATAGCGCCAATGACT	Expression primers
SLC2A1 F	GCTTCCTGCTCATCAACCGCAA	Expression primers
SLC2A1 R	CGACTCTCTTCCTTCATCTCCT	Expression primers
KDM3A F	CGAGTACACAAGGCGAGATG	Expression primers
KDM3A R	TGTTCCATATTTCCGATCTT	Expression primers
KLK3 F	CACCTGCTCGGGTGATTCTG	Expression primers
KLK3 R	CCACTTCCGGTAATGCACCA	Expression primers
TBP F	TGCACAGGAGCCAAGAGTGAA	Expression primers
TBP R	CACATCACAGCTCCCCACCA	Expression primers
