# Supplementary material for: Chronic hypoxia favours adoption to a castration-resistant cell state in prostate cancer
Source: Oncogene. 2023 Apr 5;42(21):1693–703. doi: 10.1038/s41388-023-02680-z (PMC10202808; doi:10.1038/s41388-023-02680-z)
Supplement: Supplementary file 7 — Supplementary Table 2 [file 41388_2023_2680_MOESM7_ESM.xlsx]

## Sheet: Sheet1
Cell line	Designation	Replicate	Count 1	Viability 1		Count 2	Viability 2		Total Viable	Total
V16A P49	1	1	600000	0.84	0.84	770000	0.95	0.95	618000	685000
	2	2	640000	0.84	0.84	610000	0.86	0.86	531000	625000
	3	3	620000	0.87	0.87	460000	0.79	0.79	451000	540000
	4	4	530000	0.92	0.92	620000	0.9	0.9	523000	575000
LNCaP P64	5	1	680000	0.87	0.87	870000	0.95	0.95	709000	775000
	6	2	510000	0.89	0.89	490000	0.86	0.86	438000	500000
	7	3	510000	0.9	0.9	420000	0.82	0.82	402000	465000
	8	4	890000	0.84	0.84	630000	0.88	0.88	651000	760000
LNCaP LT1 P75	9	1	910000	0.89	0.89	780000	0.87	0.87	744000	845000
	10	2	800000	0.85	0.85	800000	0.9	0.9	700000	800000
	11	3	730000	0.88	0.88	740000	0.78	0.78	610000	735000
